# Supplementary material for: BOLD Coupling between Lesioned and Healthy Brain Is Associated with Glioma Patients’ Recovery
Source: Cancers (Basel). 2021 Oct 6;13(19):5008. doi: 10.3390/cancers13195008 (PMC8508466; doi:10.3390/cancers13195008)
Supplement: Supplementary file 1 [file cancers-13-05008-s001.zip]

Archive with 1 entries (1 files):
- cancers-1329042-supplementary.pdf
